# Supplementary material for: N-Acetylcysteine-Amide Protects Against Acute Acrylamide Neurotoxicity in Adult Zebrafish
Source: Toxics. 2025 Apr 30;13(5):362. doi: 10.3390/toxics13050362 (PMC12115520; doi:10.3390/toxics13050362)
Supplement: Supplementary file 1 [file toxics-13-00362-s001.zip]

Archive with 5 entries (5 files):
- Supplementary Dataset 1.xlsx
- Supplementary Dataset 2.xlsx
- Supplementary Dataset 3.xlsx
- Supplementary Dataset 4.xlsx
- Supplementary Material.pdf
