# Supplementary material for: N-Acetylcysteine-Amide Protects Against Acute Acrylamide Neurotoxicity in Adult Zebrafish
Source: Toxics. 2025 Apr 30;13(5):362. doi: 10.3390/toxics13050362 (PMC12115520; doi:10.3390/toxics13050362)
Supplement: Supplementary file 1 [file toxics-13-00362-s001.zip › Supplementary Dataset 1.xlsx]

## Sheet: Hoja1
Supplementary Dataset 1: Brain reduced glutathione levels in adult zebrafish i.p. injected with PBS/PBS (control group), acrylamide/PBS (ACR group) and acrylamide/AD4 (ACR+AD4 group).
		nmol GSH/g ww
Experiment 1	CT 48h 1IP 1	586.646
	CT 48h 1IP 2	707.526
	CT 48h 1IP 3	645.601
	CT 48h 1IP 4	574.733
	CT 48h 1IP 5	619.533
	CT 48h 1IP 6	642.539
	ACR 800 48h 1IP 1	424.148
	ACR 800 48h 1IP 2	379.136
	ACR 800 48h 1IP 3	399.081
	ACR 800 48h 1IP 4	450.337
	ACR 800 48h 1IP 5	227.671
	ACR 800 48h 1IP 6	434.393
Experiment 2	CT SS 48H 2IP 2	440.877
	CT SS 48H 2IP 3	424.996
	CT SS 48H 2IP 4	407.864
	CT SS 48H 2IP 5	436.14
	CT SS 48H 2IP 6	374.046
	CT SS 48H 2IP 7	417.696
	CT ACR+S 48H 2IP 1	145.722
	CT ACR+S 48H 2IP 2	109.759
	CT ACR+S 48H 2IP 3	118.042
	CT ACR+S 48H 2IP 4	175.309
	CT ACR+S 48H 2IP 5	165.119
	CT ACR+S 48H 2IP 6	116.224
	CT ACR+S 48H 2IP 7	252.926
	Treat AD4 400 1	527.185
	Treat AD4 400 2	299.766
	Treat AD4 400 3	437.835
	Treat AD4 400 4	382.572
	Treat AD4 400 5	442.118
	Treat AD4 400 6	514.722
Experiment 3	CT SS 48H 2IP 1	622.078
	CT SS 48H 2IP 2	414.434
	CT SS 48H 2IP 3	452.535
	CT SS 48H 2IP 4	575.71
	CT SS 48H 2IP 5	532.522
	CT SS 48H 2IP 6	698.741
	CT SS 48H 2IP 7	568.888
	CT ACR+S 48H 2IP 1	243.446
	CT ACR+S 48H 2IP 2	246.25
	CT ACR+S 48H 2IP 3	266.572
	CT ACR+S 48H 2IP 4	227.489
	CT ACR+S 48H 2IP 5	255.529
	CT ACR+S 48H 2IP 6	189.389
	CT ACR+S 48H 2IP 7	234.6
	Treat AD4 400 1	566.199
	Treat AD4 400 2	549.924
	Treat AD4 400 3	593.98
	Treat AD4 400 4	574.583
	Treat AD4 400 5	458.056
	Treat AD4 400 6	616.99
	Treat AD4 400 7	520.612
Experiment 4	CT SS 48H 2IP 1	571.847
	CT SS 48H 2IP 2	628.528
	CT SS 48H 2IP 3	599.178
	CT SS 48H 2IP 4	454.068
	CT SS 48H 2IP 5	579.221
	CT SS 48H 2IP 6	502.175
	CT SS 48H 2IP 7	567.078
	CT ACR+S 48H 2IP 1	148.691
	CT ACR+S 48H 2IP 2	218.891
	CT ACR+S 48H 2IP 3	177.163
	CT ACR+S 48H 2IP 4	355.251
	CT ACR+S 48H 2IP 5	420.505
	CT ACR+S 48H 2IP 6	405.815
	CT ACR+S 48H 2IP 7	315.689
	Treat AD4 400 1	527.281
	Treat AD4 400 2	565.556
	Treat AD4 400 3	551.247
	Treat AD4 400 4	437.243
	Treat AD4 400 5	529.037
Experiment 5	CT SS 48H 2IP 1	421.856
	CT SS 48H 2IP 2	490.268
	CT SS 48H 2IP 3	481.074
	CT SS 48H 2IP 4	400.184
	CT SS 48H 2IP 5	473.096
	CT SS 48H 2IP 6	452.418
	CT SS 48H 2IP 7	440.408
	CT ACR+S 48H 2IP 1	386.739
	CT ACR+S 48H 2IP 2	260.766
	CT ACR+S 48H 2IP 3	344.306
	CT ACR+S 48H 2IP 4	287.683
	CT ACR+S 48H 2IP 5	307.699
	Treat AD4 400 1	485.519
	Treat AD4 400 2	524.998
	Treat AD4 400 3	391.101
	Treat AD4 400 4	476.409
	Treat AD4 400 5	541.59
