# Supplementary material for: N-Acetylcysteine-Amide Protects Against Acute Acrylamide Neurotoxicity in Adult Zebrafish
Source: Toxics. 2025 Apr 30;13(5):362. doi: 10.3390/toxics13050362 (PMC12115520; doi:10.3390/toxics13050362)
Supplement: Supplementary file 1 [file toxics-13-00362-s001.zip › Supplementary Dataset 2.xlsx]

## Sheet: Hoja2
	Supplementary Dataset 2: Kinematic parameters of the C-bend during the acoustic startle response in control and ACR-treated adult zebrafish
		Latency (ms)			Duration (ms)			Amplitude (degrees)			Average angular velocity (degrees/ms)			Maximal angular velocity (degrees/ms)
		Control	ACR	ACR+AD4	Control	ACR	ACR+AD4	Control	ACR	ACR+AD4	Control	ACR	ACR+AD4	Control	ACR	ACR+AD4
Experiment 1	Group 1	12	11	9	11	9	12	97.59	122.31	101.34	9.29	10.25	7.74	19.99	16.56	17.49
		11	14	12	28	49	8	102.81	94.46	54.91	4.33	1.91	8.5	15	18.02	59.97
		11	9	11	9	11	11	92.92	102.54	73.32	9.07	9.2	12.53	17.1	17.95	24.17
		10	11	9	13	10	10	100.99	64.41	101.56	8.87	6.66	9.78	15.53	12.91	15.3
		11	11	15	11	11	9	141.17	125.29	88	8.3	11.41	12.5	12.66	21.17	18.56
		12	12	10	14	15	9	93.94	96.37	72.1	7.82	6.22	8.4	14.5	14.36	19.52
		11	10	12	16	10	12	142.96	105.02	66.06	8.63	9.7	1.11	16.72	17.03	1.11
		10	12	10	14	14	16	86.1	98.23	102.25	7.36	6.99	7.93	16.14	14.91	16.23
		12	10	12	17	10	9	107.66	92.43	123.76	6.43	8.67	7.39	17.07	16.77	15.66
			12	10		9			40.79	33.39		8.81	11.94		22.61	48.8
	Group 2	15	13	12	9	6	7	79.59	59.83	51.34	8.25	13.83	10.61	15	58.3	19.3
		10	10	12	18	12	11	113.74	119.81	117.69	6.74	8.36	7.64	18.28	14.31	18.06
		11	11	10	10	9	13	80.28	78.79	113.61	9.56	7.53	11.3	19.66	14.64	24.2
		11	10	11	12	9	13	94.43	89.59	107.46	8.22	10.2	8.68	14.44	18.79	16.01
		10	14	10	11	49	11	101.27	114.52	109.37	9.1	1.32	10.59	13.95	40.46	26.31
		10	10	11	15	14	10	114.44	107.08	99.38	8.24	7.69	6.05	22.28	13.11	11.88
		10	11	10	11	13	13	84.04	99.19	76.77	7.7	6.24	8.67	14.37	14.45	24.11
		12	10		12	14		97.86	105.73		8.77	8.06		17.69	18.19
		11			16			137.22			8.37			15.77
		12			13			98.04			8.09			15.74
	Group 3	12	11	11	14	14	11	104.7	135.11	72.79	8.09	9.94	9.74	15.22	14.73	19.77
		10	9	12	90	16	12	96.58	115.65	99.34	1.16	8.87	5.71	193.9	16.99	13.73
		10	11	10	12	11	14	120.71	70.37	119.11	7.97	9.64	7.94	14.06	31.69	18.72
		9	9		14	89		121.76	76.22		9.75	1.76		18.08	23.98
		11	14		11	10		99.76	106.68		7.59	10.05		20.34	17.8
		10	9		10	10		70.12	69.77		9.75	7.7		35.46	17.14
		9	12		11	11		90.51	93.92		9.2	11.02		17.65	19.49
		10	12		17	75		98.03	156.3		6.25	3.27		19.64	245.43
		11	12		17	10		149.91	114.29		8.54	9.96		16.95	15.07
		10	11		14	11		113.62	113.2		7.53	11.13		17.8	22.17
		10			9			78.17			7.77			21.42
		10			11			108.89			9.59			17.69
Experiment 2	Group 1	12	11	12	87	11	8	81.52	124.54	25.08	1.68	10.09	12.96	37.58	19.76	40.29
		10	10	11	11	13	17	86.78	116	132.17	8.38	8.49	8.22	24.93	16.76	16.53
		12	12	11	18	9	47	101.58	55.57	69.7	6.33	10.67	2.8	30.19	20.67	30.16
		11	10	12	13	12	16	96.58	115.03	121.81	8.58	9.47	7.2	18.13	22.06	13.97
		10	11	14	8	9	11	82.08	66.67	71.95	11.27	11.37	8.03	22.83	27.36	14.7
		10	12	10	12	8	55	106.84	107.53	88.98	10.09	8.24	2.07	19.12	15.92	33.75
		10	11	12	11	36	12	99.33	143.23	132.07	9.21	3.64	9.95	17.43	19.14	17.92
		11	12	10	11	33	11	117.58	139.16	121.31	7.82	4.68	8.56	16.04	21.01	15.96
		11	10	11	17	9	15	121.35	54.39	144.49	7.03	8.66	9.92	17.85	18.74	17.24
		10	9	11	13	11	33	46.61	106.83	85.73	9.38	8.77	2.28	25.01	19.03	14.99
			13	11		7	16		63.94	150.64		9.22	8.67		16.7	16.48
			11			16			136.36			9.47			20.82
			10			11			92.71			8.29			18.32
	Group 2	14	10	9	9	10	13	65.99	85.67	78.03	10.14	8.17	11.8	19.92	14.33	28.43
		12	10	11	12	13	13	111.99	102.16	96.55	9.12	8.67	9.45	15.49	16.43	23.06
		10	12	10	11	10	17	102.13	56.59	126.01	9.9	6.8	7.45	19.51	13.05	21.86
		11	11	9	9	11	13	102.38	34.75	80.93	9.48	7.88	8.94	14.07	19.47	21.6
		13	1	11	15		12	98		116.55	5.75		9.56	12.39		22.33
		13		10	12		13	88.25		105.97	8.36		9.32	15.7		19.25
		12		10	11		10	83.91		42.77	10.17		9.89	21.73		28.15
		15		14	12		11	108.05		115.04	9.24		10.26	19.29		18.53
				12			16			107.44			6.25			17.7
				11			13			106.99			8.99			17.02
				10			34			109.23			3.1			26.06
	Group 3	10	10	14	12	12	21	86.34	109.43	112.61	7.06	10.29	5.43	14.67	19.85	14.82
		11	10	16	10	13	35	62.19	121.73	108.25	11.13	8.43	2.47	23.17	18.43	10.82
		10	11	12	9	11	31	79.58	88.06	79.57	9.26	8.3	4.75	16.83	18.59	26.01
		10	11	13	11	12	11	86.6	120.14	86.73	10.93	9.46	7.57	21	18.87	13.86
		10	10		11	12		59.5	56.58		8.48	9.39		13.4	28.47
		12	10		11	9		104.25	106.21		9.47	10.2		17.57	21.12
		11	12		14	12		145.68	122.38		5.96	10.4		14.09	15.94
		12	10		15	12		112.44	92.4		7.05	8.97		18	18.69
		10			12			92.55			7.89			14.01
		10			10			103.78			9.06			15.58
		10			13			130.81			8.69			18.18
		9			12			117.47			7.23			15.53
		10			11			95.15			9.69			18.62
		11			12			104.9			8			17.04
