# Supplementary material for: N-Acetylcysteine-Amide Protects Against Acute Acrylamide Neurotoxicity in Adult Zebrafish
Source: Toxics. 2025 Apr 30;13(5):362. doi: 10.3390/toxics13050362 (PMC12115520; doi:10.3390/toxics13050362)
Supplement: Supplementary file 1 [file toxics-13-00362-s001.zip › Supplementary Dataset 3.xlsx]

## Sheet: Hoja1
Supplementary Dataset 3: Effect of acrylamide on short-term habituation of the acoustic startle response and the potential recovery by using AD4. Percentage of responses during the sensitivity, prehabituation, habituation and recovery are presented. Percentage of habituation is also presented.
Sensitivity				ST1	ST2	ST3	ST4	ST5
	Control	Group 1	F1	0	0	0	0	0			Frequencies of responses						Habituation (freq. responses)
			F6	0	0	0	0	0									CN	ACR	AD4
			F8	0	1	0	1	1								Initial	33.3333	55.5556	44.4444
		Group 2	F3	0	0	0	0	0			Sensitivity						11.1111	55.5556	11.1111
			F5	0	0	0	0	0			CN	ACR	AD4				22.2222	33.3333	33.3333
			F7	0	0	0	0	0			11.1111	33.3333	11.1111				33.3333	44.4444	22.2222
		Group 3	F2	0	0	0	0	0			33.3333	22.2222	0				11.1111	22.2222	11.1111
			F4	0	1	0	0	0			11.1111	22.2222	0			Middle	11.1111	22.2222	22.2222
			F9	1	1	1	1	1			22.2222	11.1111	0				22.2222	33.3333	22.2222
		Total responses		1	3	1	2	2			22.2222	22.2222	0				0	22.2222	0
		Frequency (%)		11.1111	33.3333	11.1111	22.2222	22.2222									11.1111	22.2222	11.1111
										Mean	20	22.2222	2.22222				11.1111	22.2222	11.1111
																Final	11.1111	22.2222	0
	ACR	Group 1	F2	1	0	0	0	0									0	22.2222	0
			F4	0	0	0	0	0									22.2222	11.1111	11.1111
			F9	0	0	0	0	0			Prehabituation						33.3333	22.2222	22.2222
		Group 2	F1	0	0	0	0	0			CN	ACR	AD4				11.1111	11.1111	11.1111
			F6	0	0	0	0	0			77.7778	44.4444	44.4444
			F8	1	1	1	0	1			66.6667	44.4444	44.4444
		Group 3	F3	1	1	1	1	1			66.6667	66.6667	55.5556
			F5	0	0	0	0	0			66.6667	55.5556	55.5556
			F7	0	0	0	0	0			66.6667	55.5556	66.6667				% Habituation
		Total responses		3	2	2	1	2									CN	ACR	AD4
		Frequency (%)		33.3333	22.2222	22.2222	11.1111	22.2222			66.6667	55.5556	55.5556			Initial	50	0	20
																	83.3333	0	80
																	66.6667	40	40
																	50	20	60
	ACR+AD4	Group 1	F3	0	0	0	0	0									83.3333	60	80
			F5	1	0	0	0	0								Middle	83.3333	60	60
			F7	0	0	0	0	0									66.6667	40	60
		Group 2	F2	0	0	0	0	0									100	60	100
			F4	0	0	0	0	0									83.3333	60	80
			F9	0	0	0	0	0									83.3333	60	80
		Group 3	F1	0	0	0	0	0								Final	83.3333	60	100
			F6	0	0	0	0	0									100	60	100
			F8	0	0	0	0	0									66.6667	80	80
		Total responses		1	0	0	0	0									50	60	60
		Frequency (%)		11.1111	0	0	0	0									83.3333	80	80
Prehabituation				ST1	ST2	ST3	ST4	ST5
	Control	Group 1	F1	1	1	0	1	1
			F6	0	0	0	0	0
			F8	1	1	1	1	1
		Group 2	F3	0	1	0	0	0
			F5	1	1	1	1	1
			F7	1	0	1	1	1
		Group 3	F2	1	0	1	0	0
			F4	1	1	1	1	1
			F9	1	1	1	1	1
		Total responses		7	6	6	6	6
		Frequency (%)		77.7778	66.6667	66.6667	66.6667	66.6667
	ACR	Group 1	F2	1	1	1	1	1
			F4	1	1	1	1	1
			F9	0	0	0	0	0
		Group 2	F1	0	0	1	1	1
			F6	0	0	0	0	0
			F8	1	1	1	1	1
		Group 3	F3	1	1	1	1	1
			F5	0	0	1	0	0
			F7	0	0	0	0	0
		Total responses		4	4	6	5	5
		Frequency (%)		44.4444	44.4444	66.6667	55.5556	55.5556
	ACR+AD4	Group 1	F3	0	1	1	1	1
			F5	1	1	1	1	1
			F7	1	0	0	0	0
		Group 2	F2	0	0	0	0	0
			F4	1	0	1	1	1
			F9	0	1	1	1	1
		Group 3	F1	0	0	0	0	0
			F6	0	1	0	0	1
			F8	1	0	1	1	1
		Total responses		4	4	5	5	6
		Frequency (%)		44.4444	44.4444	55.5556	55.5556	66.6667
Habituation				ST1	ST2	ST3	ST4	ST5	ST6	ST7	ST8	ST9	ST10	ST11	ST12	ST13	ST14	ST15
	Control	Group 1	F1	0	1	1	1	0	0	0	0	0	0	0	0	0	1	1
			F6	0	0	0	0	0	0	0	0	0	0	0	0	0	0	0
			F8	1	0	0	1	0	0	1	0	0	0	0	0	0	1	0
		Group 2	F3	0	0	0	0	0	1	0	0	0	0	0	0	0	0	0
			F5	0	0	0	0	0	0	0	0	0	0	0	0	1	0	0
			F7	0	0	0	0	0	0	0	0	0	0	0	0	0	0	0
		Group 3	F2	0	0	0	0	0	0	0	0	0	0	0	0	0	0	0
			F4	1	0	1	1	1	0	0	0	1	1	1	0	1	0	0
			F9	1	0	0	0	0	0	1	0	0	0	0	0	0	1	0
		Total responses		3	1	2	3	1	1	2	0	1	1	1	0	2	3	1
		Frequency (%)		33.3333	11.1111	22.2222	33.3333	11.1111	11.1111	22.2222	0	11.1111	11.1111	11.1111	0	22.2222	33.3333	11.1111
	ACR	Group 1	F2	1	1	1	1	1	1	0	1	1	1	1	0	0	1	0
			F4	1	1	1	1	0	0	1	0	0	0	0	0	0	0	0
			F9	0	0	0	0	0	0	0	0	0	0	0	0	0	0	0
		Group 2	F1	1	1	0	0	0	0	0	0	0	0	0	0	0	0	0
			F6	0	0	0	0	0	0	0	0	0	0	0	0	0	0	0
			F8	1	1	0	1	0	0	1	0	0	0	0	1	0	0	0
		Group 3	F3	1	1	1	1	1	1	1	1	1	1	1	1	1	1	1
			F5	0	0	0	0	0	0	0	0	0	0	0	0	0	0	0
			F7	0	0	0	0	0	0	0	0	0	0	0	0	0	0	0
		Total responses		5	5	3	4	2	2	3	2	2	2	2	2	1	2	1
		Frequency (%)		55.5556	55.5556	33.3333	44.4444	22.2222	22.2222	33.3333	22.2222	22.2222	22.2222	22.2222	22.2222	11.1111	22.2222	11.1111
	ACR+AD4	Group 1	F3	1	0	1	1	0	0	1	0	0	0	0	0	0	1	0
			F5	1	0	1	0	0	0	0	0	0	0	0	0	0	0	0
			F7	0	0	0	0	0	0	0	0	0	0	0	0	0	0	0
		Group 2	F2	0	0	0	0	0	0	0	0	0	0	0	0	0	0	0
			F4	1	1	1	1	1	1	1	0	1	0	0	0	0	1	1
			F9	0	0	0	0	0	1	0	0	0	0	0	0	1	0	0
		Group 3	F1	0	0	0	0	0	0	0	0	0	0	0	0	0	0	0
			F6	0	0	0	0	0	0	0	0	0	1	0	0	0	0	0
			F8	1	0	0	0	0	0	0	0	0	0	0	0	0	0	0
		Total responses		4	1	3	2	1	2	2	0	1	1	0	0	1	2	1
		Frequency (%)		44.4444	11.1111	33.3333	22.2222	11.1111	22.2222	22.2222	0	11.1111	11.1111	0	0	11.1111	22.2222	11.1111
Recovery
				ST1	ST2	ST3	ST4	ST5
	Control	Group 1	F1	1	0	1	0	1
			F6	0	0	0	0	0
			F8	1	1	1	1	0
		Group 2	F3	0	0	0	0	0
			F5	1	1	1	1	0
			F7	0	0	0	1	1
		Group 3	F2	0	0	0	1	0
			F4	1	1	1	1	1
			F9	1	0	0	1	0
		Total responses		5	3	4	6	3
		Frequency (%)		55.5556	33.3333	44.4444	66.6667	33.3333
	ACR	Group 1	F2	1	1	1	1	0
			F4	1	0	1	1	0
			F9	0	0	0	0	0
		Group 2	F1	1	0	1	0	0
			F6	0	0	0	0	1
			F8	1	1	1	0	0
		Group 3	F3	1	1	1	1	1
			F5	0	0	0	0	0
			F7	0	0	0	0	0
		Total responses		5	3	5	3	2
		Frequency (%)		55.5556	33.3333	55.5556	33.3333	22.2222
	ACR+AD4	Group 1	F3	1	1	1	1	0
			F5	1	0	1	1	1
			F7	0	0	0	0	0
		Group 2	F2	0	0	0	0	0
			F4	1	1	1	1	1
			F9	0	0	1	0	0
		Group 3	F1	0	0	0	1	0
			F6	0	0	0	0	0
			F8	0	0	0	1	0
		Total responses		3	2	4	5	2
		Frequency (%)		33.3333	22.2222	44.4444	55.5556	22.2222
