# Supplementary material for: N-Acetylcysteine-Amide Protects Against Acute Acrylamide Neurotoxicity in Adult Zebrafish
Source: Toxics. 2025 Apr 30;13(5):362. doi: 10.3390/toxics13050362 (PMC12115520; doi:10.3390/toxics13050362)
Supplement: Supplementary file 1 [file toxics-13-00362-s001.zip › Supplementary Dataset 4.xlsx]

## Sheet: Hoja1
Supplementary Dataset 4: Effect of acrylamide on sensorimotor gating (prepulse inhibition) of the acoustic startle response and the potential recovery by using AD4
Prepulse											PPI 1 sec
																					%PPI 1 sec
				ST1	ST2	ST3	ST4	ST5							ST1	ST2	ST3	ST4	ST5			Control	ACR	ACR+AD4
	Control	Group 1	F1	0	0	0	0	0				Control	Group 1	F1	1	0	0	0	0			0	66.6667	20
			F6	0	0	0	0	0						F6	0	0	0	0	0			33.3333	50	0
			F8	0	0	0	0	0						F8	1	1	1	1	1			83.3333	33.3333	0
		Group 2	F3	0	0	0	0	0					Group 2	F3	1	0	0	1	0			16.6667	50	0
			F5	0	0	0	0	0						F5	1	0	0	0	0			50	50	0
			F7	0	0	0	0	0						F7	0	0	0	1	0
		Group 3	F2	0	0	0	0	0					Group 3	F2	0	1	0	0	0
			F4	0	0	0	0	0						F4	1	1	0	1	1
			F9	0	0	0	0	0						F9	1	1	0	1	1
		Total responses		0	0	0	0	0					Total responses		6	4	1	5	3
		Frequency (%)		0	0	0	0	0					Frequency (%)		66.6667	44.4444	11.1111	55.5556	33.3333
				ST1	ST2	ST3	ST4	ST5							ST1	ST2	ST3	ST4	ST5
	ACR	Group 1	F2	0	0	0	0	0				ACR	Group 1	F2	0	0	1	1	1
			F4	0	0	0	0	0						F4	0	1	1	1	0
			F9	0	0	0	0	0						F9	0	0	0	0	0
		Group 2	F1	0	0	0	0	0					Group 2	F1	0	0	0	0	1
			F6	0	0	0	0	0						F6	0	0	0	0	0
			F8	0	0	0	0	0						F8	0	1	1	0	0
		Group 3	F3	0	0	0	0	0					Group 3	F3	1	1	1	0	0
			F5	0	0	0	0	0						F5	0	0	0	0	0
			F7	0	0	0	0	0						F7	1	0	0	1	1
		Total responses		0	0	0	0	0					Total responses		2	3	4	3	3
		Frequency (%)		0	0	0	0	0					Frequency (%)		22.2222	33.3333	44.4444	33.3333	33.3333
				ST1	ST2	ST3	ST4	ST5							ST1	ST2	ST3	ST4	ST5
	ACR+AD4	Group 1	F3	0	0	0	0	0				ACR+AD4	Group 1	F3	1	1	1	1	1
			F5	0	0	0	0	0						F5	1	1	1	1	1
			F7	0	0	0	0	0						F7	0	0	0	0	0
		Group 2	F2	0	0	0	0	0					Group 2	F2	0	1	0	0	0
			F4	0	0	0	0	0						F4	1	1	1	1	1
			F9	0	0	0	0	0						F9	1	1	1	1	1
		Group 3	F1	0	0	0	0	0					Group 3	F1	0	0	0	1	0
			F6	0	0	0	0	0						F6	0	0	1	0	1
			F8	0	0	0	0	0						F8	0	0	0	0	0
		Total responses		0	0	0	0	0					Total responses		4	5	5	5	5
		Frequency (%)		0	0	0	0	0					Frequency (%)		44.4444	55.5556	55.5556	55.5556	55.5556
Pulse											PPI 0.5 sec										%PPI 0.5 sec
																						Control	ACR	ACR+AD4
				ST1	ST2	ST3	ST4	ST5							ST1	ST2	ST3	ST4	ST5			50	66.6667	40
	Control	Group 1	F1	0	1	1	1	1				Control	Group 1	F1	0	0	0	1	0			50	66.6667	20
			F6	0	1	0	0	0						F6	0	0	0	0	0			50	50	60
			F8	1	1	1	1	1						F8	1	0	1	1	1			33.3333	66.6667	40
		Group 2	F3	1	0	1	0	1					Group 2	F3	0	1	0	0	0			50	100	40
			F5	1	1	1	0	1						F5	0	1	0	0	0
			F7	0	0	0	1	0						F7	0	0	0	0	0
		Group 3	F2	1	1	0	1	1					Group 3	F2	0	0	0	0	0
			F4	1	1	1	1	1						F4	1	1	1	1	1
			F9	1	1	1	1	1						F9	1	0	1	1	1
		Total responses		6	7	6	6	7					Total responses		3	3	3	4	3
		Frequency (%)		66.6667	77.7778	66.6667	66.6667	77.7778					Frequency (%)		33.3333	33.3333	33.3333	44.4444	33.3333
				ST1	ST2	ST3	ST4	ST5							ST1	ST2	ST3	ST4	ST5
	ACR	Group 1	F2	1	1	1	1	1				ACR	Group 1	F2	1	0	1	0	0
			F4	1	1	1	1	1						F4	0	1	0	0	0
			F9	0	1	1	1	0						F9	0	0	0	0	0
		Group 2	F1	0	0	0	1	0					Group 2	F1	0	0	0	0	0
			F6	0	1	1	1	0						F6	0	0	0	0	0
			F8	0	0	0	0	1						F8	0	0	1	1	0
		Group 3	F3	1	1	1	1	1					Group 3	F3	1	1	1	1	0
			F5	0	0	0	0	0						F5	0	0	0	0	0
			F7	0	1	1	1	1						F7	0	0	0	0	0
		Total responses		3	6	6	7	5					Total responses		2	2	3	2	0
		Frequency (%)		33.3333	66.6667	66.6667	77.7778	55.5556					Frequency (%)		22.2222	22.2222	33.3333	22.2222	0
				ST1	ST2	ST3	ST4	ST5							ST1	ST2	ST3	ST4	ST5
	ACR+AD4	Group 1	F3	1	1	1	1	1				ACR+AD4	Group 1	F3	0	1	1	1	1
			F5	1	1	1	1	1						F5	1	1	1	1	1
			F7	0	1	0	0	0						F7	0	1	0	0	0
		Group 2	F2	1	0	1	1	0					Group 2	F2	0	0	0	0	0
			F4	1	1	1	1	1						F4	1	1	0	1	1
			F9	0	1	1	0	1						F9	1	0	0	0	0
		Group 3	F1	0	0	0	0	1					Group 3	F1	0	0	0	0	0
			F6	0	0	1	1	1						F6	0	0	0	0	0
			F8	0	0	0	0	0						F8	0	0	0	0	0
		Total responses		4	5	6	5	6					Total responses		3	4	2	3	3
		Frequency (%)		44.4444	55.5556	66.6667	55.5556	66.6667					Frequency (%)		33.3333	44.4444	22.2222	33.3333	33.3333
